# Supplementary material for: Spatiotemporal assembly and functional composition of planktonic microeukaryotic communities along productivity gradients in a subtropical lake
Source: Front Microbiol. 2024 Feb 19;15:1351772. doi: 10.3389/fmicb.2024.1351772 (PMC10909917; doi:10.3389/fmicb.2024.1351772)
Supplement: Supplementary file 1 [file Data_Sheet_1.xlsx]

## Sheet: Overview
	Spatiotemporal assembly and functional composition of planktonic microeukaryotic communities along productivity gradients in a subtropical lake
	Supplementary materials 2
	Supplementary Table S1 Summary of sampling sites and associated physico-chemical data of water samples collected from the Qianxia Lake of Zhejiang province in 2022.
	Supplementary Table S2 Comparison of physicochemical variables between seasons and among different depths.
	Supplementary Table S3 Summary of sequence processing and α-diversity indices of microeukaryotes in the water column of Qianxia Lake.
	Supplementary Table S4 Functional traits for taxonomic groups of microeukaryotes
	Supplementary Table S5 Comparisons in relative abundance (% Mean ± SE) of planktonic microeukaryotic taxa between seasons, among depths and chlorophyll a levels.

## Sheet: Table S1
Table S1 Summary of sampling sites and associated physico-chemical data of water samples collected from the Qianxia Lake of Zhejiang province in 2022.
Samples	Season	Date	Depth	Max. depth	Longitude	Latitude	NH4-N	NO3-N	NO2-N	DIN	TN	TP	PO4-P	N:P	CODMn	TOC	Temp	DO	pH	Chl-a
			(m)	(m)	(E)	(N)	(mg/L)	(mg/L)	(mg/L)	(mg/L)	(mg/L)	(mg/L)	(mg/L)		(mg/L)	(mg/L)	(°C)	(mg/L)		(μg/L)
Sp2S	Spring	2022.04.06	0.5	13	119.727	28.06	0.02	0.6	0.005	0.625	1	0.52	0.08	7.8125	70	61	26	9.83	10.44	10.472
Sp2M	Spring	2022.04.06	5		119.727	28.06	0.01	0.7	0.006	0.716	2	0.34	0.1	7.16	67	56	22.5	9.76	10.34	10.265
Sp2B	Spring	2022.04.06	10		119.727	28.06	0.05	0.5	0.007	0.557	2.1	0.48	0.14	3.97857	67	72	21.1	8.4	8.93	8.654
Sp4S	Spring	2022.04.06	0.5	16.5	119.873	28.0463	0.01	0.3	0.0019	0.3119	0.5	0.48	0.1	3.119	63	53	24.3	10.52	9.3	8.632
Sp4M	Spring	2022.04.06	5		119.873	28.0463	0.01	0.8	0.005	0.815	1.5	0.35	0.08	10.1875	68	53	22	10.9	9.6	9.744
Sp4B	Spring	2022.04.06	10		119.873	28.0463	0.08	0.7	0.006	0.786	1.1	0.43	0.13	6.04615	64	72	19.7	8.93	8.6	6.311
Sp6S	Spring	2022.04.06	0.5	12	119.95	27.9968	0.07	0.3	0.004	0.374	0.9	0.42	0.08	4.675	65	90	23.8	10.01	9.49	8.288
Sp6M	Spring	2022.04.06	5		119.95	27.9968	0.02	0.5	0.003	0.523	1.9	0.43	0.08	6.5375	69	72	21.9	10.4	10.05	7.123
Sp6B	Spring	2022.04.06	10		119.95	27.9968	0.04	0.8	0.004	0.844	2.1	0.37	0.07	12.0571	69	75	20.7	9.62	9.67	6.225
Sp7S	Spring	2022.04.06	0.5	70	120.011	28.0392	0.01	0.5	0.004	0.514	0.8	0.35	0.1	5.14	103	69	22.8	10.71	9.85	6.648
Sp7M	Spring	2022.04.06	5		120.011	28.0392	0.01	0.3	0.004	0.314	0.7	0.46	0.07	4.48571	95	76	21.5	10.31	9.95	5.231
Sp7B	Spring	2022.04.06	10		120.011	28.0392	0.04	0.5	0.004	0.544	1.8	0.44	0.13	4.18462	68	52	19.2	8.73	8.86	5.018
Sp9S	Spring	2022.04.06	0.5	79.4	120.021	28.0821	0.01	0.4	0.003	0.413	1.1	0.44	0.22	1.87727	66	65	25.9	9.61	10.24	4.981
Sp9M	Spring	2022.04.06	5		120.021	28.0821	0.01	0.5	0.004	0.514	0.7	0.46	0.15	3.42667	59	65	22.8	10.15	10.34	5.164
Sp9B	Spring	2022.04.06	10		120.021	28.0821	0.06	0.2	0.002	0.262	1.5	0.48	0.15	1.74667	66	54	20	8.7	9.3	4.159
Sp10S	Spring	2022.04.06	0.5	63.7	120.045	28.0644	0.01	0.4	0.002	0.412	0.6	0.4	0.15	2.74667	69	72	22.7	9.37	8.62	6.116
Sp10M	Spring	2022.04.06	5		120.045	28.0644	0.02	0.5	0.005	0.525	0.6	0.37	0.11	4.77273	71	73	21.4	9.78	9.78	5.887
Sp10B	Spring	2022.04.06	10		120.045	28.0644	0.05	0.3	0.005	0.355	1.5	0.43	0.11	3.22727	68	68	19.1	9.07	9.07	5.012
Sp11S	Spring	2022.04.06	0.5	14.7	120.033	28.1093	0.03	0.4	0.003	0.433	0.6	0.39	0.12	3.60833	70	73	25.9	9.55	9.2	4.132
Sp11M	Spring	2022.04.06	5		120.033	28.1093	0.03	0.5	0.004	0.534	0.9	0.33	0.14	3.81429	69	100	23.4	9.69	10.2	3.421
Sp11B	Spring	2022.04.06	10		120.033	28.1093	0.03	0.4	0.004	0.434	0.6	0.38	0.11	3.94545	69	73	19.5	9.04	9.11	2.978
Sp12S	Spring	2022.04.06	0.5	63.5	120.001	28.1257	0.08	0.6	0.006	0.686	1.2	0.5	0.21	3.26667	70	97	27.3	8.77	8.51	2.648
Sp12M	Spring	2022.04.06	5		120.001	28.1257	0.06	0.6	0.006	0.666	1.1	0.46	0.14	4.75714	70	76	23.9	9.19	8.49	2.356
Sp12B	Spring	2022.04.06	10		120.001	28.1257	0.01	0.6	0.004	0.614	1	0.4	0.21	2.92381	68	68	20.8	9.3	8.49	2.148
Au1S	Autumn	2022.09.21	0.5	10.5	119.647	28.0128	0.01	0.5	0.001	0.511	0.6	1.41	0.1	5.11	68	59	28.1	8.43	8.44	3.02
Au1M	Autumn	2022.09.21	5		119.647	28.0128	0.01	1	0.004	1.014	1.2	1.51	0.09	11.2667	71	61	27.7	8.19	8.44	3.88
Au1B	Autumn	2022.09.21	10		119.647	28.0128	0.02	0.5	0.004	0.524	1.5	1.34	0.1	5.24	73	65	27.3	8.26	8.53	2.98
Au2S	Autumn	2022.09.21	0.5	13	119.727	28.06	0.01	0.5	0.007	0.517	0.7	1.36	0.08	6.4625	65	60	28	8.5	8.33	3.972
Au2M	Autumn	2022.09.21	5		119.727	28.06	0.01	0.6	0.004	0.614	1	1.37	0.09	6.82222	66	59	27.6	8.36	8.2	3.228
Au2B	Autumn	2022.09.21	10		119.727	28.06	0.04	0.5	0.001	0.541	1.7	1.36	0.12	4.50833	68	60	26.9	8.03	7.15	3.124
Au3S	Autumn	2022.09.21	0.5	15	119.79	28.0298	0.05	0.5	0.002	0.552	1.1	1.45	0.13	4.24615	62	55	29.5	8.62	9.15	3.132
Au3M	Autumn	2022.09.21	5		119.79	28.0298	0.02	0.4	0.004	0.424	1.3	1.39	0.12	3.53333	64	57	28.7	8.69	9.17	2.997
Au3B	Autumn	2022.09.21	10		119.79	28.0298	0.01	0.4	0.008	0.418	2.1	1.39	0.23	1.81739	61	53	28.5	7.56	8.34	2.654
Au4S	Autumn	2022.09.21	0.5	16.5	119.873	28.0463	0.03	0.8	0.002	0.832	1.6	1.4	0.32	2.6	63	52	29.3	8.82	9.08	3.952
Au4M	Autumn	2022.09.21	5		119.873	28.0463	0.01	0.5	0.002	0.512	1.2	1.32	0.28	1.82857	65	54	28.7	8.72	8.9	3.458
Au4B	Autumn	2022.09.21	10		119.873	28.0463	0.01	0.4	0.001	0.411	1.5	1.58	0.27	1.52222	67	59	28.3	8.34	8.79	3.172
Au5S	Autumn	2022.09.21	0.5	18	119.937	28.0875	0.02	0.4	0.004	0.424	1	1.4	0.23	1.84348	71	63	28.4	8.52	8.71	3.23
Au5M	Autumn	2022.09.21	5		119.937	28.0875	0.02	0.3	0.002	0.322	0.9	1.31	0.18	1.78889	75	65	28.2	8.35	8.73	3.0781
Au5B	Autumn	2022.09.21	10		119.937	28.0875	0.03	0.5	0.001	0.531	1.2	1.51	0.12	4.425	74	66	27.9	7.25	7.67	2.897
Au6S	Autumn	2022.09.21	0.5	12	119.95	27.9968	0.01	0.4	0.003	0.413	0.8	1.25	0.13	3.17692	69	60	29.9	7.69	8.76	1.215
Au6M	Autumn	2022.09.21	5		119.95	27.9968	0.02	0.2	0.005	0.225	1.1	1.08	0.13	1.73077	69	59	28.8	8.28	9.03	1.078
Au6B	Autumn	2022.09.21	10		119.95	27.9968	0.03	0.4	0.002	0.432	1.4	1.76	0.14	3.08571	71	62	28.5	8.1	8.87	1.321
Au7S	Autumn	2022.09.21	0.5	70	120.011	28.0392	0.01	0.7	0.002	0.712	0.8	1.11	0.08	8.9	58	50	28.4	8.11	8.96	1.012
Au7M	Autumn	2022.09.21	5		120.011	28.0392	0.01	0.6	0.001	0.611	1.3	1.23	0.11	5.55455	61	56	27.6	8.41	8.84	1.19
Au7B	Autumn	2022.09.21	10		120.011	28.0392	0.05	0.6	0.004	0.654	1.4	1.34	0.13	5.03077	63	54	27.2	8.03	8.57	0.889
Au8S	Autumn	2022.09.21	0.5	70	120.025	28.0166	0.02	0.5	0.002	0.522	1.2	1.25	0.1	5.22	73	58	28.9	7.98	9.18	1.668
Au8M	Autumn	2022.09.21	5		120.025	28.0166	0.04	0.7	0.002	0.742	1	1.2	0.09	8.24444	68	61	27.8	8.48	8.89	1.553
Au8B	Autumn	2022.09.21	10		120.025	28.0166	0.03	0.4	0.001	0.431	1.5	1.32	0.15	2.87333	71	64	26.4	8.54	8.78	1.237
Au9S	Autumn	2022.09.21	0.5	79.4	120.021	28.0821	0.03	0.6	0.002	0.632	1.2	1.65	0.2	3.16	67	57	29.2	7.64	8.45	0.828
Au9M	Autumn	2022.09.21	5		120.021	28.0821	0.01	0.6	0.002	0.612	0.9	1.52	0.17	3.6	58	50	28.5	7.9	8.3	0.787
Au9B	Autumn	2022.09.21	10		120.021	28.0821	0.01	0.7	0.002	0.712	1.6	1.46	0.16	4.45	61	59	26.8	7.18	8.23	0.632
Au10S	Autumn	2022.09.21	0.5	63.7	120.045	28.0644	0.05	0.7	0.003	0.753	0.9	1.55	0.15	5.02	71	65	29.5	7.55	8.84	0.54
Au10M	Autumn	2022.09.21	5		120.045	28.0644	0.01	0.6	0.002	0.612	0.8	1.48	0.18	3.4	76	68	29	7.69	8.71	0.449
Au10B	Autumn	2022.09.21	10		120.045	28.0644	0.02	0.5	0.003	0.523	1.2	1.33	0.21	2.49048	70	62	27	6.69	8.15	0.379
Au11S	Autumn	2022.09.21	0.5	14.7	120.033	28.1093	0.02	0.7	0.003	0.723	1	1.25	0.13	5.56154	69	60	28.5	7.92	9.43	1.088
Au11M	Autumn	2022.09.21	5		120.033	28.1093	0.01	0.6	0.002	0.612	0.9	1.2	0.15	4.08	63	55	28	8.05	9.11	0.897
Au11B	Autumn	2022.09.21	10		120.033	28.1093	0.01	0.7	0.003	0.713	1.3	1.16	0.1	7.13	65	54	26.8	7.58	8.49	0.759
Au12S	Autumn	2022.09.21	0.5	63.5	120.001	28.1257	0.02	0.6	0.001	0.621	1.4	1.183	0.2	3.105	70	61	27.9	7.95	9.52	0.7
Au12M	Autumn	2022.09.21	5		120.001	28.1257	0.06	0.7	0.002	0.762	1.1	1.06	0.18	4.23333	68	60	27.2	8.06	9.19	0.661
Au12B	Autumn	2022.09.21	10		120.001	28.1257	0.01	0.7	0.002	0.712	1.2	1.1	0.15	4.74667	67	55	26.7	8	9.06	0.569
														1.52222	12.0571
Notes: TN, total nitrogen; TP, total phosphorus; PO4-P, phosphate phosphorus; TOC, total organic carbon; CODMn, chemical oxygen demand; Temp, temperature; DO, dissolved oxygen; Chl-a, chlorophyl-a

## Sheet: Table S2
Table S2 Comparison of physicochemical variables between seasons and among different depths.
Parameters	Seasons				Depths
	Spring	Autumn	P		0.5 m	5 m	10 m	P
Chl-a	5.901 ± 0.502	1.895 ± 0.203	<0.001		3.814 ± 0.651	3.622 ± 0.644	3.056 ± 0.506	0.656
DO	9.598 ± 0.138	8.069 ± 0.078	<0.001		8.805 ± 0.216ab	8.968 ± 0.216a	8.268 ± 0.170b	0.045
NH4-N	0.032 ± 0.005	0.022 ± 0.002	0.064		0.026 ± 0.005	0.020 ± 0.004	0.032 ± 0.004	0.169
NO2-N	0.004 ± 0.000	0.003 ± 0.000	<0.001		0.003 ± 0.000	0.003 ± 0.000	0.003 ± 0.000	0.724
NO3-N	0.496 ± 0.033	0.556 ± 0.026	0.157		0.520 ± 0.031	0.560 ± 0.041	0.515 ± 0.034	0.621
DIN	0.532 ± 0.035	0.579 ± 0.026	0.266		0.549 ± 0.032	0.586 ± 0.043	0.549 ± 0.034	0.721
N:P ratio	4.856 ± 0.525	4.384 ± 0.362	0.446		4.333 ± 0.419	5.127 ± 0.614	4.271 ± 0.522	0.445
pH	9.435 ± 0.133	8.694 ± 0.079	<0.001		9.125 ± 0.131a	9.213 ± 0.155a	8.633 ± 0.126b	0.00881
PO4-P	0.124 ± 0.009	0.153 ± 0.010	0.046		0.146 ± 0.015	0.132 ± 0.011	0.147 ± 0.011	0.652
Temp	22.425 ± 0.471	28.103 ± 0.147	<0.001		27.215 ± 0.513a	25.860 ± 0.662ab	24.420 ± 0.842b	0.021
TN	1.158 ± 0.106	1.183 ± 0.052	0.834		0.950 ± 0.064b	1.105 ± 0.082b	1.465 ± 0.085a	<0.001
TOC	70.208 ± 2.576	58.833 ± 0.746	<0.001		64.000 ± 2.644	63.800 ± 2.568	62.350 ± 1.648	0.862
CODMn	70.125 ± 1.911	67.250 ± 0.768	0.119		69.100 ± 1.968	68.6 ± 1.736	67.500 ± 0.786	0.766
TP	0.421 ± 0.011	1.350 ± 0.027	<0.001		0.988 ± 0.107	0.944 ± 0.106	1.003 ± 0.112	0.922
Notes: Chl-a, Chlorophyll a; DO, dissolved oxygen; DIN, dissolved inorganic nitrogen = ammonia + nitrate + nitrite; temp, temperature; TN, total nitrogen; TOC, total organic carbon; TP, total phosphorus. The Student's t-test and one-way ANOVA with least significant difference post hoc were used to test the differences in environmental factors between seasons and among depths, respectively. Signif…

## Sheet: Table S3
Table S3 Summary of sequence processing and α-diversity indices of microeukaryotes in the water column of Qianxia Lake.
SampleID	Season	Depth (m)	Input	Filtered	Denoised	Merged	Non-chimeric	Non-singleton	ASVs richness (18300)	Shannon (18300)	Simpson (18300)	Chao1 (18300)	Goods coverage (18300)
Sp2S	Spring	0.5	137844	128897	127939	124041	85274	85140	492.05	5.48525	0.940558	601.825	0.992852
Sp2M	Spring	5	144187	134812	134390	133417	124690	124672	199.7	3.87221	0.838759	219.828	0.998533
Sp2B	Spring	10	134961	127049	126490	124458	117043	117009	515.1	5.72325	0.916466	557.526	0.99623
Sp4S	Spring	0.5	143779	135177	134578	132996	122016	121984	261.9	5.96043	0.962193	290.391	0.998456
Sp4M	Spring	5	139335	130184	129431	127493	117570	117541	300.15	5.78656	0.947704	321.913	0.998404
Sp4B	Spring	10	135867	127999	126677	121736	101705	101608	598.4	6.74037	0.977158	681.803	0.99382
Sp6S	Spring	0.5	115785	109383	108943	107851	100023	100013	162.35	3.35401	0.676185	175.572	0.999126
Sp6M	Spring	5	129760	122094	121592	119868	110718	110708	212.55	5.41684	0.952414	228.647	0.998872
Sp6B	Spring	10	130020	122926	122298	120604	109150	109135	214.65	5.23	0.950894	233.672	0.998746
Sp7S	Spring	0.5	99043	93854	93404	92205	83106	83099	194.25	5.27988	0.934225	206.2	0.999178
Sp7M	Spring	5	122613	116575	116053	114585	108316	108303	176.6	5.48	0.960045	180.079	0.999448
Sp7B	Spring	10	137698	130581	129702	126342	112017	111980	296.65	6.20755	0.966062	297.445	0.999623
Sp9S	Spring	0.5	140386	133198	132247	129018	111297	111275	332.05	6.12067	0.968077	366.634	0.997587
Sp9M	Spring	5	123692	117704	117217	115068	102985	102958	297.9	5.55144	0.952987	326.636	0.997885
Sp9B	Spring	10	126213	119493	118852	117441	111231	111222	222.25	5.80452	0.963919	232.862	0.999087
Sp10S	Spring	0.5	115908	109366	108733	107319	101903	101886	198.75	5.48693	0.952029	206.128	0.999497
Sp10M	Spring	5	107781	102737	102382	101243	97189	97176	244.95	6.05709	0.959331	246.938	0.999678
Sp10B	Spring	10	109743	104105	103539	102007	91196	91184	165.95	5.39037	0.95348	167.35	0.99973
Sp11S	Spring	0.5	113072	107049	106610	105183	102542	102540	192.15	6.25767	0.975167	196.112	0.999686
Sp11B	Spring	10	109906	104211	103962	103507	102000	102000	107.25	5.47752	0.967254	111.814	0.999577
Sp12S	Spring	0.5	120982	115237	114661	112469	106029	106001	290.9	4.81442	0.902338	320.543	0.997459
Sp12M	Spring	5	116057	110275	109781	107913	99529	99512	251.65	5.57765	0.94703	271.965	0.998478
Sp12B	Spring	10	122745	116723	116051	114018	105710	105689	269.05	5.37496	0.912024	283.358	0.998598
Au1S	Autumn	0.5	138726	131803	130156	125168	112944	112899	514.45	6.07445	0.946967	586.497	0.994831
Au1M	Autumn	5	133504	126582	125026	121336	110355	110288	450.45	5.2564	0.904439	527.42	0.994653
Au1B	Autumn	10	144605	136785	135386	130091	118670	118589	653.6	7.13163	0.980959	760.142	0.992921
Au2S	Autumn	0.5	142396	133375	130965	121717	102495	102326	679.3	7.07165	0.976999	815.183	0.991784
Au2M	Autumn	5	131052	123465	121572	114036	97004	96889	621.65	6.60951	0.967816	728.58	0.992719
Au2B	Autumn	10	140444	131618	129687	118637	103776	103556	850.85	7.8556	0.99004	991.201	0.99032
Au3S	Autumn	0.5	145835	138762	137367	132840	115003	114915	485.5	5.03705	0.884461	596.068	0.993311
Au3M	Autumn	5	145790	137442	136274	133243	117224	117177	337	4.36712	0.861946	403.948	0.99597
Au3B	Autumn	10	140631	132942	130584	122341	104974	104859	671.05	6.78539	0.965364	787.869	0.992342
Au4S	Autumn	0.5	132814	125728	124302	121141	107186	107163	373.65	4.70641	0.871698	438.497	0.995325
Au4M	Autumn	5	134179	126895	126091	124271	111677	111658	268.25	4.53794	0.883654	311.767	0.99694
Au4B	Autumn	10	138506	130819	128974	121530	100202	100108	620.9	6.99275	0.974586	691.521	0.994505
Au5S	Autumn	0.5	136144	127469	125009	121144	109129	109090	373.5	5.23899	0.907072	443.572	0.99562
Au5M	Autumn	5	133550	126145	124552	120008	107206	107166	457.2	5.62018	0.923052	523.15	0.995175
Au5B	Autumn	10	135545	128157	126776	123130	115573	115548	487.6	5.89253	0.931983	541.773	0.995672
Au6S	Autumn	0.5	144849	136996	135910	132634	121736	121702	348.35	4.79617	0.891337	409.607	0.996027
Au6M	Autumn	5	141503	133922	132386	127087	106159	106096	368.15	5.5622	0.934065	420.339	0.996273
Au6B	Autumn	10	143301	135611	134621	131009	120036	120011	337.25	4.79388	0.893436	386.746	0.996495
Au7S	Autumn	0.5	145302	137947	136906	133446	119011	118968	352.2	4.96789	0.90077	416.613	0.995852
Au7M	Autumn	5	143223	134142	132824	127106	104007	103949	444.45	6.34114	0.964505	506.039	0.996022
Au7B	Autumn	10	137048	129484	128700	125591	113504	113475	387.8	5.81764	0.94153	416.221	0.99756
Au8S	Autumn	0.5	139422	131848	130675	125916	113984	113936	427.6	5.53197	0.932525	488.721	0.995511
Au8M	Autumn	5	134164	125745	124043	119422	105790	105737	377.1	5.54831	0.934899	436.373	0.99606
Au8B	Autumn	10	135850	128027	126537	121552	108183	108133	424.75	5.58522	0.934408	494.538	0.995178
Au9S	Autumn	0.5	141105	131712	130782	128998	123056	123046	227.15	4.71529	0.904464	246.364	0.998448
Au9M	Autumn	5	142483	134200	133191	131485	124837	124828	253.9	4.80442	0.909267	281.333	0.998049
Au9B	Autumn	10	137907	130387	129747	128759	123933	123925	238.25	4.90995	0.910502	249.238	0.999011
Au10S	Autumn	0.5	137334	128859	127857	126445	118342	118334	191.8	4.46825	0.892103	209.021	0.998563
Au10M	Autumn	5	137980	130044	129380	128365	124189	124181	190.95	4.55701	0.892563	201.688	0.999014
Au10B	Autumn	10	140110	132443	131456	130013	117404	117397	223.8	4.6828	0.903622	248.105	0.998421
Au11S	Autumn	0.5	137793	130471	129730	128350	121175	121168	214.2	4.52316	0.892144	232.081	0.998637
Au11M	Autumn	5	143964	132567	131926	130912	127315	127307	199.1	4.61431	0.882899	212.706	0.999298
Au11B	Autumn	10	136844	128133	127378	125933	119163	119155	190.9	4.55594	0.903632	206.114	0.998915
Au12S	Autumn	0.5	134950	126076	125225	122403	117499	117491	180.5	4.46826	0.896782	200.639	0.998675
Au12M	Autumn	5	143815	133831	132730	130123	123160	123149	210.45	4.50635	0.897559	228.48	0.998609
Au12B	Autumn	10	133233	121582	120895	119115	113476	113469	140.95	4.33747	0.897323	148.977	0.99941

## Sheet: Table S4
Table S4 Functional traits (trophic strategies) for taxonomic groups of microeukaryotes
Taxonomy	Functional traits
Chlorophyta	Phototrophic
Alveolata | Dinoflagellata	Mixotrophic
Alveolata | Perkinsozoa	Heterotrophic
Alveolata | Apicomplexa	Heterotrophic
Alveolata | Ciliophora	Heterotrophic
Fungi | Chytridiomycota	Heterotrophic
Fungi | Basidiomycota	Heterotrophic
Fungi | Ascomycota	Heterotrophic
Fungi | Zoopagomycota	Heterotrophic
Fungi | Mucoromycota	Heterotrophic
Fungi | Blastocladiomycota	Heterotrophic
Fungi | Microsporidia	Heterotrophic
Stramenopiles | Ochrophyta	Phototrophic
Stramenopiles | Bacillariophyta	Phototrophic
Stramenopiles | Oomycota	Heterotrophic
Opisthokonta | Mesomycetozoa	Heterotrophic
Opisthokonta | Choanoflagellida	Heterotrophic
Rhizaria | Cercozoa	Heterotrophic
Rhizaria | Foraminifera	Heterotrophic
Rhizaria | Endomyxa	Heterotrophic
Rhizaria | Imbricatea	Heterotrophic
Amoebozoa | Tubulinea	Heterotrophic
Amoebozoa | Evosea	Heterotrophic
Amoebozoa | Discosea	Heterotrophic
Hacrobia | Cryptophyta	Mixotrophic
Discoba | Euglenozoa	Mixotrophic
Haptista	Mixotrophic
Stramenopiles	Heterotrophic

## Sheet: Table S5
Table S5 Comparisons in relative abundance (% Mean ± SE) of planktonic microeukaryotic taxa between seasons, among depths and chlorophyll a levels.
Taxonomy	Season				Depth					Chlorophyll a (μg/L)
	Spring (n = 23)	Autumn (n = 36)	P		0.5m (n = 20)	5m (n = 19)	10m (n = 20)	P		0-2 (n = 21)	2-5 (n = 22)	5-11 (n = 16)	P
Apicomplexa	0.63 ± 0.19	0.10 ± 0.03	0.00114646		0.34 ± 0.16	0.13 ± 0.04	0.45 ± 0.17	0.261		0.07 ± 0.02b	0.27 ± 0.10b	0.67 ± 0.25a	0.0118
Colpodellidea	0.36 ± 0.14	0.10 ± 0.03	0.0289		0.33 ± 0.16	0.06 ± 0.02	0.20 ± 0.07	0.166823		0.06 ± 0.02	0.24 ± 0.10	0.33 ± 0.17	0.19136
Ascomycota	0.48 ± 0.12	0.25 ± 0.06	0.0672484		0.50 ± 0.14a	0.15 ± 0.03b	0.37 ± 0.09ab	0.0494		0.19 ± 0.06b	0.49 ± 0.12a	0.34 ± 0.12ab	0.103
Dothideomycetes	0.07 ± 0.02	0.05 ± 0.01	0.367		0.05 ± 0.02ab	0.02 ± 0.01b	0.09 ± 0.03a	0.139164		0.04 ± 0.02	0.06 ± 0.02	0.06 ± 0.02	0.813345
Eurotiomycetes	0.03 ± 0.01	0.03 ± 0.01	0.84		0.01 ± 0.00b	0.02 ± 0.01ab	0.06 ± 0.02a	0.0645148		0.04 ± 0.02	0.03 ± 0.01	0.02 ± 0.01	0.562155
Saccharomycetes	0.20 ± 0.08	0.07 ± 0.02	0.0699		0.22 ± 0.09a	0.03 ± 0.02b	0.11 ± 0.04ab	0.101599		0.07 ± 0.03	0.18 ± 0.08	0.11 ± 0.06	0.44339
Sordariomycetes	0.13 ± 0.05	0.10 ± 0.05	0.703045		0.19 ± 0.09	0.06 ± 0.02	0.09 ± 0.05	0.284907		0.03 ± 0.01b	0.20 ± 0.08a	0.10 ± 0.05ab	0.108373
Bacillariophyta	1.60 ± 0.51	2.76 ± 0.33	0.0520317		2.32 ± 0.55	1.90 ± 0.52	2.68 ± 0.46	0.569		3.16 ± 0.51	2.75 ± 0.48	0.58 ± 0.15	0.000616
Coscinodiscophyceae	1.38 ± 0.41	2.53 ± 0.32	0.0306642		1.99 ± 0.43	1.76 ± 0.50	2.47 ± 0.44	0.525614		2.96 ± 0.50a	2.34 ± 0.38a	0.56 ± 0.15b	0.000531557
Fragilariophyceae	0.00 ± 0.00	0.03 ± 0.01	0.0476538		0.02 ± 0.01	0.01 ± 0.01	0.04 ± 0.02	0.258112		0.00 ± 0.00b	0.06 ± 0.02a	0.00 ± 0.00b	0.000401585
Basidiomycota	9.34 ± 2.87	0.28 ± 0.08	0.000203104		5.38 ± 3.21	3.34 ± 1.69	2.68 ± 0.94	0.657		0.25 ± 0.13	2.61 ± 0.91	10.14 ± 4.08	0.00433
Tremellomycetes	1.46 ± 0.54	0.24 ± 0.08	0.00724308		0.82 ± 0.55	0.57 ± 0.26	0.75 ± 0.32	0.902043		0.22 ± 0.12	0.79 ± 0.30	1.27 ± 0.70	0.18889
Cercozoa	0.69 ± 0.23	0.64 ± 0.15	0.860705		0.34 ± 0.10b	0.52 ± 0.15ab	1.11 ± 0.32a	0.0353		0.44 ± 0.15	0.80 ± 0.23	0.74 ± 0.30	0.464
Filosa-Sarcomonadea	0.01 ± 0.01	0.07 ± 0.02	0.0498886		0.02 ± 0.01	0.03 ± 0.02	0.08 ± 0.04	0.233842		0.02 ± 0.01ab	0.09 ± 0.04a	0.01 ± 0.01b	0.0627545
Thecofilosea	0.12 ± 0.06	0.02 ± 0.01	0.0325571		0.03 ± 0.01	0.03 ± 0.01	0.12 ± 0.07	0.171713		0.00 ± 0.00	0.10 ± 0.06	0.08 ± 0.03	0.196354
Chlorophyta	30.83 ± 3.59	41.82 ± 1.92	0.00474194		38.08 ± 3.92	38.26 ± 3.31	36.30 ± 2.92	0.904		41.32 ± 1.97	34.92 ± 3.67	36.17 ± 4.36	0.345
Chlorophyceae	28.99 ± 3.20	17.40 ± 1.80	0.00123629		20.97 ± 3.63	22.56 ± 3.58	22.25 ± 2.14	0.932174		10.50 ± 1.39c	24.27 ± 1.93b	33.66 ± 3.87a	4.59861e-08
Trebouxiophyceae	0.68 ± 0.14	24.33 ± 1.96	1.64465e-13		16.17 ± 3.62	15.36 ± 3.25	13.82 ± 3.27	0.882426		30.79 ± 1.62a	10.49 ± 2.43b	0.89 ± 0.17c	2.90367e-15
Choanoflagellida	0.05 ± 0.02	0.40 ± 0.14	0.0579469		0.11 ± 0.07	0.14 ± 0.08	0.53 ± 0.24	0.0969		0.09 ± 0.04b	0.58 ± 0.22a	0.05 ± 0.02b	0.0195
Choanoflagellata	0.05 ± 0.02	0.29 ± 0.11	0.0867053		0.08 ± 0.04b	0.10 ± 0.06ab	0.41 ± 0.19a	0.0784391		0.08 ± 0.04b	0.42 ± 0.17a	0.05 ± 0.02b	0.0401931
Choanoflagellatea	0.00 ± 0.00	0.10 ± 0.04	0.0290309		0.04 ± 0.03	0.04 ± 0.02	0.12 ± 0.06	0.277803		0.01 ± 0.01b	0.16 ± 0.06a	0.00 ± 0.00b	0.00559996
Chytridiomycota	29.22 ± 3.49	33.99 ± 2.79	0.290812		31.51 ± 4.14	34.45 ± 3.80	30.54 ± 3.51	0.758		41.69 ± 2.21a	27.01 ± 3.92b	26.62 ± 4.17b	0.0035
Chytridiomycetes	0.30 ± 0.07	1.10 ± 0.35	0.079193		0.70 ± 0.25	1.12 ± 0.61	0.56 ± 0.17	0.575452		0.36 ± 0.10b	1.53 ± 0.55a	0.32 ± 0.10b	0.0315602
Chytridiomycotina	28.91 ± 3.48	32.87 ± 2.96	0.396441		30.81 ± 4.23	33.31 ± 4.01	29.95 ± 3.62	0.826561		41.30 ± 2.28a	25.46 ± 4.12b	26.29 ± 4.15b	0.00304694
Ciliophora	5.91 ± 2.16	7.06 ± 1.07	0.597971		7.96 ± 2.46	3.92 ± 1.07	7.83 ± 1.58	0.216		5.10 ± 1.15b	10.89 ± 2.27a	2.72 ± 0.91b	0.00374
Colpodea	0.01 ± 0.00	3.60 ± 0.66	6.44002e-05		1.40 ± 0.52	2.04 ± 0.79	3.16 ± 1.01	0.289324		2.72 ± 0.70a	3.30 ± 0.95a	0.02 ± 0.01b	0.0113521
Litostomatea	0.86 ± 0.23	0.30 ± 0.09	0.0107148		0.68 ± 0.25	0.17 ± 0.05	0.69 ± 0.18	0.0862804		0.28 ± 0.13	0.62 ± 0.22	0.70 ± 0.19	0.249686
Oligohymenophorea	2.01 ± 1.65	0.28 ± 0.05	0.192003		2.09 ± 1.90	0.29 ± 0.11	0.45 ± 0.12	0.456971		0.21 ± 0.06	2.25 ± 1.72	0.14 ± 0.05	0.305277
Prostomatea	0.01 ± 0.00	0.53 ± 0.13	0.00277794		0.18 ± 0.08	0.24 ± 0.14	0.56 ± 0.19	0.148305		0.22 ± 0.06b	0.66 ± 0.21a	0.01 ± 0.00b	0.0057411
Spirotrichea	2.58 ± 0.89	2.16 ± 0.38	0.627143		3.23 ± 0.95a	1.06 ± 0.31b	2.61 ± 0.65ab	0.0882154		1.60 ± 0.48b	3.51 ± 0.84a	1.65 ± 0.67ab	0.085315
Cryptophyta	4.42 ± 1.45	2.32 ± 0.64	0.138878		1.64 ± 0.76	2.81 ± 1.14	4.94 ± 1.50	0.137		1.11 ± 0.39b	3.63 ± 1.08ab	5.11 ± 1.91a	0.0631
Cryptophyceae	4.42 ± 1.45	2.32 ± 0.64	0.138878		1.64 ± 0.76	2.81 ± 1.14	4.94 ± 1.50	0.137358		1.11 ± 0.39b	3.63 ± 1.08ab	5.11 ± 1.91a	0.0630685
Dinoflagellata	11.11 ± 1.41	3.35 ± 0.45	7.15089e-08		6.01 ± 1.34	7.45 ± 1.51	5.72 ± 1.27	0.642		2.25 ± 0.42c	6.40 ± 0.89b	11.76 ± 1.87a	9.75e-07
Dinophyceae	11.11 ± 1.41	3.35 ± 0.45	7.15089e-08		6.01 ± 1.34	7.45 ± 1.51	5.72 ± 1.27	0.642431		2.25 ± 0.42c	6.40 ± 0.89b	11.76 ± 1.87a	9.74645e-07
Haptista	0.27 ± 0.06	1.03 ± 0.35	0.087842		0.42 ± 0.18	0.69 ± 0.50	1.09 ± 0.39	0.455		0.26 ± 0.18b	1.52 ± 0.52a	0.26 ± 0.07b	0.0167
Centroplasthelida	0.20 ± 0.06	1.03 ± 0.35	0.0641276		0.39 ± 0.18	0.66 ± 0.50	1.07 ± 0.39	0.439731		0.26 ± 0.18b	1.50 ± 0.52a	0.20 ± 0.07b	0.0163828
Mesomycetozoa	0.27 ± 0.06	0.08 ± 0.03	0.00157869		0.09 ± 0.03	0.16 ± 0.05	0.21 ± 0.06	0.213		0.13 ± 0.04	0.16 ± 0.05	0.19 ± 0.06	0.713
Ichthyosporea	0.27 ± 0.06	0.08 ± 0.03	0.00157869		0.09 ± 0.03	0.16 ± 0.05	0.21 ± 0.06	0.212892		0.13 ± 0.04	0.16 ± 0.05	0.19 ± 0.06	0.712923
Ochrophyta	2.91 ± 0.39	3.02 ± 0.44	0.872417		2.23 ± 0.38	3.39 ± 0.51	3.33 ± 0.66	0.222		1.97 ± 0.16b	4.06 ± 0.69a	2.81 ± 0.45ab	0.0123
Chrysophyceae	0.43 ± 0.17	0.74 ± 0.25	0.36471		0.25 ± 0.09	0.61 ± 0.23	0.99 ± 0.43	0.192177		0.39 ± 0.15	0.89 ± 0.39	0.55 ± 0.24	0.44705
Dictyochophyceae	0.01 ± 0.01	0.10 ± 0.10	0.461384		0.00 ± 0.00	0.00 ± 0.00	0.19 ± 0.17	0.323166		0.00 ± 0.00	0.16 ± 0.16	0.01 ± 0.01	0.463925
Eustigmatophyceae	1.84 ± 0.35	1.77 ± 0.21	0.848993		1.50 ± 0.27	2.12 ± 0.40	1.79 ± 0.29	0.409733		1.50 ± 0.15b	2.40 ± 0.41a	1.37 ± 0.29b	0.0409221
Raphidophyceae	0.01 ± 0.00	0.04 ± 0.02	0.148953		0.02 ± 0.01	0.04 ± 0.03	0.02 ± 0.01	0.496177		0.01 ± 0.01	0.05 ± 0.02	0.01 ± 0.00	0.121409
Xanthophyceae	0.53 ± 0.16	0.25 ± 0.07	0.0784169		0.36 ± 0.12	0.48 ± 0.19	0.24 ± 0.08	0.445652		0.01 ± 0.00b	0.42 ± 0.11a	0.74 ± 0.21a	0.000429229
Oomycota	0.58 ± 0.29	0.39 ± 0.05	0.429208		0.75 ± 0.33	0.38 ± 0.10	0.27 ± 0.04	0.216		0.40 ± 0.09	0.44 ± 0.09	0.60 ± 0.41	0.782
Perkinsozoa	1.42 ± 0.60	0.50 ± 0.17	0.0873192		0.95 ± 0.50	1.13 ± 0.61	0.52 ± 0.15	0.626		0.29 ± 0.21	1.30 ± 0.46	1.00 ± 0.65	0.242
Tubulinea	0.01 ± 0.00	0.40 ± 0.20	0.127001		0.53 ± 0.33	0.02 ± 0.01	0.18 ± 0.15	0.243		0.00 ± 0.00b	0.66 ± 0.32a	0.00 ± 0.00b	0.0377
Elardia	0.00 ± 0.00	0.39 ± 0.20	0.130101		0.53 ± 0.33	0.01 ± 0.01	0.16 ± 0.15	0.226691		0.00 ± 0.00b	0.64 ± 0.32a	0.00 ± 0.00b	0.0453227
